# Supplementary material for: Lipid Profiles of Human Milk and Infant Formulas: A Comparative Lipidomics Study
Source: Foods. 2023 Feb 1;12(3):600. doi: 10.3390/foods12030600 (PMC9914114; doi:10.3390/foods12030600)
Supplement: Supplementary file 1 [file foods-12-00600-s001.zip]

Archive with 1 entries (1 files):
- foods-2113076-supplementary.pdf
